# Supplementary material for: Association between ambient air pollution and outpatient visits for primary acquired lacrimal duct obstruction in Hangzhou, China
Source: Front Public Health. 2025 Sep 29;13:1632109. doi: 10.3389/fpubh.2025.1632109 (PMC12515865; doi:10.3389/fpubh.2025.1632109)
Supplement: Supplementary file 1 [file Data_Sheet_1.xlsx]

## Sheet: Table S1
Table S1. Associations between different pollutants and meteorological factors（2014-2022）.
	PM10	PM2.5	NO2	SO2	CO	O3	temp	humidity	pressure
PM10	1
PM2.5	0.94*	1
NO2	0.75*	0.69*	1
SO2	0.64*	0.66*	0.55*	1
CO	0.70*	0.78*	0.67*	0.49*	1
O3	-0.02	-0.08*	-0.27*	-0.05*	-0.27*	1
Temperature	-0.35*	-0.38*	-0.44*	-0.29*	-0.37*	0.61*	1
Relative humidity	-0.26*	-0.10*	-0.08*	-0.25*	0.13*	-0.42*	0.01	1
Pressure	0.36*	0.36*	0.44*	0.33*	0.31*	-0.46*	-0.89*	-0.19*	1

## Sheet: Table S2
Table S2. Associations of short-term exposure to air pollutants with outpatient visits for PALDO: Single-pollutant model.
Lag	PM10		PM2.5		NO2		SO2		CO		O3
	OR (95%CI)	P	OR (95%CI)	P	OR (95%CI)	P	OR (95%CI)	P	OR (95%CI)	P	OR (95%CI)	P
0	1.0015 (1.0001, 1.003)	0.032 *	1.0011 (0.9992, 1.003)	0.25	1.006 (1.0025, 1.010)	0.0008 ***	1.0124 (1.0027, 1.022)	0.012 *	1.1197 (0.8673, 1.436)	0.39	0.9992 (0.9977, 1.001)	0.34
1	1.0013 (0.9998, 1.003)	0.083	1.0011 (0.9990, 1.003)	0.28	1.0044 (1.0008, 1.008)	0.018 *	1.0041 (0.992, 1.016)	0.51	1.1078 (0.8478, 1.448)	0.45	0.9993 (0.9977, 1.001)	0.39
2	1.0015 (1.000, 1.003)	0.044 *	1.0013 (0.9992, 1.003)	0.22	1.0035 (0.9999, 1.007)	0.056	1.0044 (0.9924, 1.017)	0.47	1.1054 (0.8468, 1.443)	0.46	0.9994 (0.9978, 1.001)	0.47
3	1.0019 (1.0005, 1.003)	0.008 **	1.002 (0.9999, 1.004)	0.061	1.0041 (1.0005, 1.008)	0.025 *	1.0080 (0.996, 1.020)	0.19	1.2022 (0.9239, 1.564)	0.17	0.9998 (0.9982, 1.001)	0.77
4	1.0014 (0.9999, 1.003)	0.07	1.0011 (0.9990, 1.003)	0.301	1.0046 (1.001, 1.008)	0.013 *	1.0079 (0.9959, 1.02)	0.19	1.0536 (0.8072, 1.375)	0.701	0.9991 (0.9976, 1.001)	0.29
5	1.0015 (1.0000, 1.003)	0.048 *	1.0015 (0.9994, 1.004)	0.17	1.0042 (1.0005, 1.008)	0.025 *	1.0024 (0.9904, 1.015)	0.69	1.1404 (0.8732, 1.489)	0.33	0.9991 (0.9975, 1.001)	0.25
6	1.0022 (1.0008, 1.004)	0.002 **	1.0025 (1.0004, 1.005)	0.017 *	1.0054 (1.0018, 1.009)	0.0035 **	1.0096 (0.9978, 1.022)	0.11	1.3273 (1.0183, 1.73)	0.036 *	0.9993 (0.9977, 1.001)	0.39
7	1.0015 (1.0001, 1.003)	0.04 *	1.0013 (0.9993, 1.003)	0.204	1.0054 (1.0018, 1.009)	0.0035 **	1.0055 (0.9936, 1.017)	0.37	1.1409 (0.8763, 1.486)	0.33	0.9991 (0.9975, 1.001)	0.26
0-1	1.0014 (0.9999, 1.003)	0.076	1.0012 (0.9991, 1.003)	0.26	1.0045 (1.0008, 1.008)	0.018 *	1.0035 (0.991, 1.016)	0.58	1.1265 (0.8561, 1.482)	0.39	0.9992 (0.9975, 1.001)	0.31
0-2	1.0015 (1.000, 1.003)	0.057	1.0013 (0.9991, 1.004)	0.24	1.0044 (1.0006, 1.008)	0.023 *	1.0041 (0.9913, 1.017)	0.53	1.1262 (0.852, 1.489)	0.404	0.9992 (0.9975, 1.001)	0.34
0-3	1.0017 (1.0001, 1.003)	0.032 *	1.0016 (0.9994, 1.004)	0.16	1.0045 (1.0007, 1.008)	0.021 *	1.0055 (0.9925, 1.019)	0.41	1.1552 (0.8716, 1.531)	0.32	0.9993 (0.9976, 1.001)	0.42
0-4	1.0017 (1.0001, 1.003)	0.033 *	1.0015 (0.9993, 1.004)	0.18	1.0047 (1.0009, 1.009)	0.016 *	1.0066 (0.9935, 1.02)	0.32	1.1409 (0.8588, 1.516)	0.36	0.9992 (0.9976, 1.001)	0.38
0-5	1.0017 (1.0001, 1.003)	0.035 *	1.0016 (0.9993, 1.004)	0.17	1.0047 (1.0009, 1.009)	0.016 *	1.0060 (0.9929, 1.019)	0.37	1.1461 (0.8611, 1.525)	0.35	0.9992 (0.9975, 1.001)	0.34
0-6	1.0018 (1.0003, 1.003)	0.023 *	1.0018 (0.9995, 1.004)	0.12	1.005 (1.0011, 1.009)	0.012 *	1.0069 (0.9937, 1.02)	0.31	1.1804 (0.8861, 1.572)	0.25	0.9992 (0.9975, 1.001)	0.35
0-7	1.0018 (1.0003, 1.003)	0.022 *	1.0018 (0.9995, 1.004)	0.13	1.0051 (1.0012, 1.009)	0.01 **	1.0069 (0.9937, 1.02)	0.31	1.179 (0.8844, 1.572)	0.26	0.9991 (0.9974, 1.001)	0.31

## Sheet: Table S3
Table S3. Associations of short-term exposure to air pollutants with outpatient visits for PALDO:multi-pollutant model.
	PM10		PM2.5		NO2		SO2		CO		O3
	OR (95%CI)	P	OR (95%CI)	P	OR (95%CI)	P	OR (95%CI)	P	OR (95%CI)	P	OR (95%CI)	P
adjusted for PM10					1.0026 (0.9992, 1.006)	0.1377	1.0127 (1.0038, 1.022)	0.00520 **	0.9655 (0.6548, 1.424)	0.8593	0.9992 (0.9977, 1.001)	0.2722
adjusted for PM2.5					1.0027 (0.9992, 1.006)	0.127	1.0128 (1.0039, 1.022)	0.00482 **	1.0899 (0.7158, 1.66)	0.688	0.9992 (0.9977, 1.001)	0.2692
adjusted for NO2	1.0022 (1.0007, 1.004)	0.00298 **	1.0024 (1.0004, 1.005)	0.021 *			1.0123 (1.0019, 1.023)	0.0197 *	1.3148 (1.0085, 1.714)	0.0431 *	0.9995 (0.998, 1.001)	0.472
adjusted for SO2	1.0022 (1.0008, 1.004)	0.00265 **	1.0025 (1.0004, 1.005)	0.01847 *	1.0005 (0.9965, 1.005)	0.8029			1.3137 (1.0077, 1.713)	0.04374 *	0.9995 (0.9981, 1.001)	0.4896
adjusted for CO	1.0024 (1.0003, 1.004)	0.0273 *	1.002 (0.9987, 1.005)	0.235	1.0027 (0.9993, 1.006)	0.1241	1.0127 (1.0037, 1.022)	0.00542 **			0.9994 (0.9979, 1.001)	0.38
adjusted for O3	1.0023 (1.0009, 1.004)	0.0016 **	1.0027 (1.0006, 1.005)	0.0117 *	1.0029 (0.9994, 1.006)	0.104	1.0129 (1.0039, 1.022)	0.00467 **	1.3388 (1.0263, 1.746)	0.0314 *
adjusted for the other pollutants	1.0025 (1.0004, 1.005)	0.0203 *	1.0024 (0.999, 1.006)	0.1653	1.0002 (0.9962, 1.004)	0.9152	1.0123 (1.0019, 1.023)	0.0198 *	1.0554 (0.6912, 1.611)	0.8028	0.9993 (0.9979, 1.001)	0.3808

## Sheet: Table S4
Table S4. Associations of short-term exposure to air pollutants with outpatient visits for PALDO stratified by sex, age and season.
Characteristics	PM10		PM2.5		NO2		SO2		CO		O3
	OR (95%CI)	P	OR (95%CI)	P	OR (95%CI)	P	OR (95%CI)	P	OR (95%CI)	P	OR (95%CI)	P
Sex
Female	1.002 (1.0003, 1.004)	0.0188 *	1.0029 (1.0004, 1.005)	0.0226 *	1.0021 (0.9981, 1.006)	0.2993	1.0117 (1.0014, 1.022)	0.0263 *	1.3542 (0.9936, 1.846)	0.055	0.9998 (0.9981, 1.001)	0.8136
Male	1.0031 (1.0003, 1.006)	0.0292 *	1.0022 (0.9982, 1.006)	0.285	1.005 (0.9983, 1.012)	0.145	1.0167 (0.9988, 1.035)	0.0682	1.2821 (0.7627, 2.155)	0.348	0.9986 (0.9958, 1.001)	0.3422
Age (years)
＜40	1.0046 (1.0015, 1.008)	0.00406 **	1.0056 (1.0009, 1.01)	0.0186 *	1.0021 (0.9946, 1.01)	0.588	1.0051 (0.9862, 1.024)	0.600	1.9026 (1.0809, 3.349)	0.0258 *	0.9992 (0.9962, 1.002)	0.616
40~60	1.0022 (1.0002, 1.004)	0.0355 *	1.0024 (0.9994, 1.005)	0.110	1.0047 (0.9998, 1.01)	0.0595	1.0134 (1.0007, 1.026)	0.0384 *	1.251 (0.8499, 1.841)	0.256	1.0003 (0.9981, 1.002)	0.8002
＞60	1.001 (0.9983, 1.004)	0.468	1.0013 (0.9975, 1.005)	0.511	1.0001 (0.9936, 1.007)	0.975	1.0182 (1.0012, 1.035)	0.0352 *	1.1611 (0.7164, 1.882)	0.544	0.9985 (0.996, 1.001)	0.2549
Season
Spring	1.0043 (1.0016, 1.007)	0.00199 **	1.0053 (1.0011, 1.009)	0.0124 *	0.9945 (0.9878, 1.001)	0.113	1.0063 (0.9903, 1.023)	0.443	1.4369 (0.8592, 2.403)	0.167	0.9992 (0.9966, 1.002)	0.562
Summer	1.0052 (0.9994, 1.011)	0.0798	1.0088 (1.0003, 1.0174)	0.0432 *	0.9971 (0.9824, 1.012)	0.6983	1.0204 (0.9832, 1.0591)	0.285	2.2 (0.9146, 5.291)	0.078	1.000 (0.9974, 1.0027)	0.9732
Fall	1.0008 (0.9972, 1.004)	0.645	1.0022 (0.9966, 1.008)	0.435	1.002 (0.9941, 1.01)	0.615	1.0004 (0.9766, 1.025)	0.975	1.3797 (0.7492, 2.541)	0.302	0.9983 (0.9952, 1.001)	0.269
Winter	1.001 (0.9989, 1.003)	0.337	1.001 (0.9977, 1.003)	0.720	1.009 (1.0036, 1.014)	0.0008 ***	1.0203 (1.0075, 1.033)	0.0018 **	1.1365 (0.7587, 1.702)	0.535	1.0014 (0.9976, 1.005)	0.4678
PM10 adjusted for O3
PM2.5 adjusted for O3
NO2 adjusted for O3
SO2 adjusted for O3
CO adjusted for O3
O3 adjusted for SO2

## Sheet: Table S5
Table S5. The p-values for the interaction between pollutant and modification factor
Characteristics	PM10	PM2.5	NO2	SO2	CO	O3
sex	0.725	0.655	0.474	0.645	0.787	0.394
age (years)
40~60	0.163	0.256	0.572	0.488	0.284	0.982
60~	0.045 *	0.133	0.7	0.312	0.304	0.349
season
season_summer	0.866	0.524	0.693	0.521	0.315	0.806
season_fall	0.232	0.506	0.165	0.641	0.873	0.992
season_winter	0.107	0.092	0.001 **	0.197	0.491	0.277
